# Supplementary material for: Comparative Studies on the Physicochemical and Volatile Flavour Properties of Traditional Deep Fried and Circulating-Air Fried Hairtail (Trichiurus lepturus)
Source: Foods. 2022 Sep 5;11(17):2710. doi: 10.3390/foods11172710 (PMC9455639; doi:10.3390/foods11172710)
Supplement: Supplementary file 1 [file foods-11-02710-s001.zip]

Archive with 1 entries (1 files):
- foods-1848452-supplementary.pdf
